# Supplementary material for: Deciphering temporal scales of visual awareness: insights from flicker frequency modulation in continuous flash suppression
Source: Neurosci Conscious. 2025 Mar 6;2025(1):niaf005. doi: 10.1093/nc/niaf005 (PMC11884739; doi:10.1093/nc/niaf005)
Supplement: niaf005_Supp [file niaf005_supp.zip]

Archive with 1 entries (1 files):
- suppl_data/SM_CFS.odt
