# Supplementary material for: Deciphering temporal scales of visual awareness: insights from flicker frequency modulation in continuous flash suppression
Source: Neurosci Conscious. 2025 Mar 6;2025(1):niaf005. doi: 10.1093/nc/niaf005 (PMC11884739; doi:10.1093/nc/niaf005)
Supplement: niaf005_Supp [file niaf005_supp.zip › suppl_data/SM_CFS.odt]

Supplementary Material


1. Apparatus Details

Spectacles: dioptre 10, base out
Wooden screen: Custom made. Adjustable for length from 90 to 130 cm.
Chinrest: Custom made metal chinrest. Adjustable such that participants head is vertically alligned with the wooden screen and they can comfortably view the monitor.


2. Flicker frequency comparisons for experiment 3


4Hz flicker compared
t statistic
Holm corrected p value
Cohen’s d
1Hz
8.02
<0.001
1.5
10Hz
3.72
0.002
0.69
25Hz
3.35
0.004
0.63
